# Supplementary material for: Sensing Biomechanical Alterations in Red Blood Cells of Type 1 Diabetes Patients: Potential Markers for Microvascular Complications
Source: Biosensors (Basel). 2024 Dec 2;14(12):587. doi: 10.3390/bios14120587 (PMC11674557; doi:10.3390/bios14120587)
Supplement: Supplementary file 1 [file biosensors-14-00587-s001.zip]

Archive with 1 entries (1 files):
- biosensors-3215860-supplementary.pdf
